# Supplementary material for: The function of BoTCP25 in the regulation of leaf development of Chinese kale
Source: Front Plant Sci. 2023 Apr 18;14:1127197. doi: 10.3389/fpls.2023.1127197 (PMC10151756; doi:10.3389/fpls.2023.1127197)
Supplement: Supplementary file 1 [file DataSheet_1.zip]

Archive with 2 entries (2 files):
- Supplemental Figure 1.docx
- Supplemental Table 1.docx
